# Supplementary material for: Enantioseparation of P-Stereogenic 1-Adamantyl Arylthiophosphonates and Their Stereospecific Transformation to 1-Adamantyl Aryl-H-phosphinates
Source: Molecules. 2023 Feb 7;28(4):1584. doi: 10.3390/molecules28041584 (PMC9966292; doi:10.3390/molecules28041584)
Supplement: Supplementary file 1 [file molecules-28-01584-s001.zip]

Archive with 1 entries (1 files):
- molecules-2192589-supplementary.pdf
